# Supplementary material for: Interaction between Butyrate and Tumor Necrosis Factor α in Primary Rat Colonocytes
Source: Biomolecules. 2023 Jan 30;13(2):258. doi: 10.3390/biom13020258 (PMC9953264; doi:10.3390/biom13020258)
Supplement: Supplementary file 1 [file biomolecules-13-00258-s001.zip]

Archive with 1 entries (1 files):
- biomolecules-2114585-supplementary.pdf
